# Supplementary material for: Acute Exposure to Cadmium Triggers NCOA4-Mediated Ferritinophagy and Ferroptosis in Never-Smokers Oral Cancer Cells
Source: Int J Biol Sci. 2025 Jun 20;21(9):4131–52. doi: 10.7150/ijbs.111228 (PMC12223766; doi:10.7150/ijbs.111228)
Supplement: Supplementary file 2 — Movies S1-S6, File S1. [file ijbsv21p4131s2.zip]

Archive with 7 entries (7 files):
- MovieS6.mp4
- File S1.xlsx
- MovieS1.mp4
- MovieS2.mp4
- MovieS3.mp4
- MovieS4.mp4
- MovieS5.mp4
