# Supplementary material for: Acute Exposure to Cadmium Triggers NCOA4-Mediated Ferritinophagy and Ferroptosis in Never-Smokers Oral Cancer Cells
Source: Int J Biol Sci. 2025 Jun 20;21(9):4131–52. doi: 10.7150/ijbs.111228 (PMC12223766; doi:10.7150/ijbs.111228)
Supplement: Supplementary file 2 — Movies S1-S6, File S1. [file ijbsv21p4131s2.zip › File S1.xlsx]

## Sheet: CAL27-significant
T: PG.ProteinAccessions	Gene names	T: PG.ProteinDescriptions	C: Student's T-test Significant CTRL_Trattati	FC TRATT-CONT	CONT-1	CONT-2	CONT-3	CONT-4	CONT-5	TRATT-1	TRATT-2	TRATT-3	TRATT-4	TRATT-5	C: Student's T-test Significant CTRL_Trattati	C: Student's T-test significant	N: -Log Student's T-test p-value CTRL_Trattati	N: Student's T-test q-value CTRL_Trattati	N: Student's T-test Difference CTRL_Trattati	N: Student's T-test Test statistic CTRL_Trattati	T: PG.ProteinGroups	T: PG.UniProtIds	T: PG.ProteinNames
Q99988	GDF15	Growth/differentiation factor 15	+	25.5957	8.75371	7.03636	8.34153	7.8163	8.32093	12.9403	12.6439	12.6325	12.7121	12.7292	+	CTRL_Trattati	6.54755	0	-4.67783	-9.36024	Q99988	Q99988	GDF15_HUMAN
P09601	HMOX1	Heme oxygenase 1	+	23.7208	7.88971	7.37328	9.4818	11.4615	8.82018	13.4893	13.1532	13.4893	13.9012	13.8337	+	CTRL_Trattati	3.62565	0.00363636	-4.56808	-4.92827	P09601	P09601	HMOX1_HUMAN
P10909	CLU	Clusterin	+	9.04161	10.0362	10.4615	9.9629	9.4818	9.12928	13.2732	12.8861	12.664	13.0951	13.0362	+	CTRL_Trattati	5.81863	0.006	-3.17658	-7.01197	P10909	P10909	CLUS_HUMAN
A8MYV6;Q16665	HIF1A	Hypoxia-inducible factor 1-alpha	+	7.74631	8.12304	6.80049	7.91829	7.72579	8.87958	11.1674	10.8297	10.6883	10.6528	10.8765	+	CTRL_Trattati	4.55027	0.002	-2.95351	-5.39461	A8MYV6;Q16665	A8MYV6;Q16665	A8MYV6_HUMAN;HIF1A_HUMAN
A0A7P0Z4M7;Q9NX09	DDIT4	DNA damage-inducible transcript 4 protein	+	7.70492	7.73429	8.79298	8.07469	7.32193	7.886	11.1611	11.1228	10.9586	10.1163	11.1799	+	CTRL_Trattati	4.85527	0.0024	-2.94578	-5.72041	A0A7P0Z4M7;Q9NX09	A0A7P0Z4M7;Q9NX09	A0A7P0Z4M7_HUMAN;DDIT4_HUMAN
P01100	FOS	Protein c-Fos	+	7.51988	8.33707	7.75565	9.24079	6.84003	7.99552	11.5018	11.5018	10.9658	10.3332	10.42	+	CTRL_Trattati	3.61449	0.00282353	-2.91071	-4.37742	P01100	P01100	FOS_HUMAN
O14791	APOL1	Apolipoprotein L1	+	7.32303	8.61471	8.67948	7.63718	8.81698	9.8933	12.2046	11.8494	11.9476	11.0293	10.973	+	CTRL_Trattati	3.75154	0.00342857	-2.87244	-4.50167	O14791	O14791	APOL1_HUMAN
P53539	FOSB	Protein FosB	+	6.60249	8.4072	7.88924	8.46295	5.35755	8.08103	10.6439	10.5603	10.7142	9.49586	10.3987	+	CTRL_Trattati	2.62974	0.00762791	-2.72301	-3.31449	P53539	P53539	FOSB_HUMAN
A0A087WTF0;A2A3K4	PTPDC1	Protein tyrosine phosphatase domain-containing protein 1	+	6.28965	9.9629	7.92679	8.52801	7.81994	6.90893	11.4564	10.7895	10.7398	10.4818	10.944	+	CTRL_Trattati	2.98027	0.006	-2.65298	-3.63381	A0A087WTF0;A2A3K4	A0A087WTF0;A2A3K4	A0A087WTF0_HUMAN;PTPC1_HUMAN
P28562	DUSP1	Dual specificity protein phosphatase 1	+	6.2258	8.0141	8.42417	8.0624	8.96544	8.84084	11.0967	11.4767	10.9293	11.0154	10.9801	+	CTRL_Trattati	5.6954	0.004	-2.63826	-6.31019	P28562	P28562	DUS1_HUMAN
P29279	CCN2	CCN family member 2	+	5.96826	11.3934	7.70558	9.94105	10.5411	12.4818	13.1938	12.8218	12.7752	13.4252	12.7334	+	CTRL_Trattati	1.88265	0.0269375	-2.57731	-2.54716	P29279	P29279	CCN2_HUMAN
M0QY76;P26651	ZFP36	mRNA decay activator protein ZFP36	+	5.84855	8.55818	8.05911	8.37558	8.62838	8.64311	11.6211	10.8533	10.1674	11.5018	10.8611	+	CTRL_Trattati	4.72454	0.003	-2.54808	-5.2669	M0QY76;P26651	M0QY76;P26651	M0QY76_HUMAN;TTP_HUMAN
F5GXF0;P22736	NR4A1	Nuclear receptor subfamily 4 group A member 1	+	5.72224	9.06397	8.11132	7.05882	7.61518	8.3384	10.5018	10.9144	10.4919	10.2644	10.5981	+	CTRL_Trattati	3.99424	0.00369231	-2.51658	-4.54157	F5GXF0;P22736	F5GXF0;P22736	F5GXF0_HUMAN;NR4A1_HUMAN
A0A087WUS5;A0A0B4J1R1;A0A494C1T8;H0YBG3;H0YBT0;P01106	MYC	Myc proto-oncogene protein;Myc proto-oncogene protein;Myc proto-oncogene protein;Myc proto-oncogene protein (Fragment);Myc proto-oncogene protein;Myc proto-oncogene protein	+	5.46174	8.21632	7.38024	8.49585	9.14601	8.90627	11.3987	10.2288	10.5314	11.4512	10.7814	+	CTRL_Trattati	3.62379	0.00336842	-2.44936	-4.15139	A0A087WUS5;A0A0B4J1R1;A0A494C1T8;H0YBG3;H0YBT0;P01106	A0A087WUS5;A0A0B4J1R1;A0A494C1T8;H0YBG3;H0YBT0;P01106	A0A087WUS5_HUMAN;A0A0B4J1R1_HUMAN;A0A494C1T8_HUMAN;H0YBG3_HUMAN;H0YBT0_HUMAN;MYC_HUMAN
A0A087WUJ8;A0A087WV79;A0A087WZR1;A0A5H1ZRT4;P40305	IFI27	Interferon alpha-inducible protein 27, mitochondrial (Fragment);Interferon alpha-inducible protein 27, mitochondrial (Fragment);Interferon alpha-inducible protein 27, mitochondrial;Interferon alpha-inducible protein 27, mitochondrial (Fragment);Interferon alpha-inducible protein 27, mitochondrial	+	5.18923	7.88264	8.19678	9.24317	9.56033	10.0362	11.1163	10.4305	11.7731	11.9069	11.5699	+	CTRL_Trattati	2.90163	0.00635897	-2.37552	-3.44933	A0A087WUJ8;A0A087WV79;A0A087WZR1;A0A5H1ZRT4;P40305	A0A087WUJ8;A0A087WV79;A0A087WZR1;A0A5H1ZRT4;P40305	A0A087WUJ8_HUMAN;A0A087WV79_HUMAN;A0A087WZR1_HUMAN;A0A5H1ZRT4_HUMAN;IFI27_HUMAN
Q8N5G2	MACO1	Macoilin	+	4.98364	7.16009	8.36669	8.12648	7.36765	9.59391	10.4615	10.4615	10.5018	10.388	10.388	+	CTRL_Trattati	3.17161	0.006	-2.3172	-3.667	Q8N5G2	Q8N5G2	MACOI_HUMAN
H0YJ05	STON2	Stonin-2	+	4.92478	9.01523	9.00755	10.7814	8.61648	11.0293	12.5817	11.7566	11.8611	11.9944	11.7566	+	CTRL_Trattati	2.62483	0.0116	-2.30006	-3.16804	H0YJ05	H0YJ05	H0YJ05_HUMAN
F5GZD9;P12272	PTHLH	Parathyroid hormone-related protein (Fragment);Parathyroid hormone-related protein	+	4.24831	9.87344	9.25739	9.68475	10.0084	8.48784	11.0634	11.8611	11.6839	11.7607	11.3772	+	CTRL_Trattati	3.82099	0.00290909	-2.08689	-4.08415	F5GZD9;P12272	F5GZD9;P12272	F5GZD9_HUMAN;PTHR_HUMAN
A0A7P0T7Z8;A0A7P0T8H6;A0A7P0T959;A0A7P0T9G0;A0A7P0T9I7;A0A7P0T9M6;A0A7P0T9Q2;A0A7P0T9X6;A0A7P0TA48;A0A7P0TB99;A0A7P0TBA0;A0A7P0Z493;H0Y343;Q8N157	AHI1	Jouberin;Jouberin;Jouberin;Jouberin;Jouberin;Jouberin;Jouberin;Jouberin;Jouberin;Jouberin;Jouberin;Jouberin;Jouberin (Fragment);Jouberin	+	4.24096	9.09011	7.84254	7.6865	10.8842	11.2586	10.8533	11.6883	11.6211	11.1485	11.8727	+	CTRL_Trattati	1.57552	0.048058	-2.08439	-2.15201	A0A7P0T7Z8;A0A7P0T8H6;A0A7P0T959;A0A7P0T9G0;A0A7P0T9I7;A0A7P0T9M6;A0A7P0T9Q2;A0A7P0T9X6;A0A7P0TA48;A0A7P0TB99;A0A7P0TBA0;A0A7P0Z493;H0Y343;Q8N157	A0A7P0T7Z8;A0A7P0T8H6;A0A7P0T959;A0A7P0T9G0;A0A7P0T9I7;A0A7P0T9M6;A0A7P0T9Q2;A0A7P0T9X6;A0A7P0TA48;A0A7P0TB99;A0A7P0TBA0;A0A7P0Z493;H0Y343;Q8N157	A0A7P0T7Z8_HUMAN;A0A7P0T8H6_HUMAN;A0A7P0T959_HUMAN;A0A7P0T9G0_HUMAN;A0A7P0T9I7_HUMAN;A0A7P0T9M6_HUMAN;A0A7P0T9Q2_HUMAN;A0A7P0T9X6_HUMAN;A0A7P0TA48_HUMAN;A0A7P0TB99_HUMAN;A0A7P0TBA0_HUMAN;A0A7P0Z493_HUMAN;H0Y343_HUMAN;AHI1_HUMAN
Q06481	APLP2	Amyloid beta precursor like protein 2	+	4.13125	6.12309	7.87707	9.39446	8.84549	8.87344	10.1293	10.1548	10.5603	10.1033	10.3987	+	CTRL_Trattati	2.08687	0.0255439	-2.04658	-2.60295	Q06481	Q06481	APLP2_HUMAN
Q9NZC4	EHF	ETS homologous factor	+	3.78413	8.79445	8.24075	10.5018	8.19967	7.70044	11.42	10.7731	10.6528	9.73978	10.4512	+	CTRL_Trattati	2.06288	0.0269538	-1.91996	-2.53973	Q9NZC4	Q9NZC4	EHF_HUMAN
C9JCN8;P15408	FOSL2	Fos-related antigen 2 (Fragment);Fos-related antigen 2	+	3.70882	7.80828	8.14681	8.29002	9.49785	9.54689	10.0634	10.1033	10.4717	10.7731	11.3332	+	CTRL_Trattati	2.63187	0.0156774	-1.89096	-2.9955	C9JCN8;P15408	C9JCN8;P15408	C9JCN8_HUMAN;FOSL2_HUMAN
Q07954	LRP1	Prolow-density lipoprotein receptor-related protein 1	+	3.65515	7.76126	7.09629	9.42417	9.39874	8.07905	9.84392	10.5887	10.7566	9.27612	10.6439	+	CTRL_Trattati	2.05965	0.0270746	-1.86993	-2.51918	Q07954	Q07954	LRP1_HUMAN
A0A0A0MRJ2;P18847;Q5VTZ4	ATF3	Cyclic AMP-dependent transcription factor ATF-3 (Fragment);Cyclic AMP-dependent transcription factor ATF-3;Cyclic AMP-dependent transcription factor ATF-3 (Fragment)	+	3.62344	8.91157	8.32313	8.55226	8.72794	8.21535	8.82337	10.4717	9.98014	11.3219	11.42	+	CTRL_Trattati	2.25547	0.02264	-1.85736	-2.67584	A0A0A0MRJ2;P18847;Q5VTZ4	A0A0A0MRJ2;P18847;Q5VTZ4	A0A0A0MRJ2_HUMAN;ATF3_HUMAN;Q5VTZ4_HUMAN
P03956	MMP1	Interstitial collagenase	+	3.54708	8.48784	9.66711	9.15735	8.33539	9.03617	10.697	10.6348	10.7566	10.8218	10.9069	+	CTRL_Trattati	4.1416	0.00304762	-1.82663	-4.10514	P03956	P03956	MMP1_HUMAN
F5GY03;P09486	SPARC	SPARC (Fragment);SPARC	+	3.52929	8.38848	9.37544	8.98584	7.88264	8.27146	11.0362	11.0498	10.3219	10.0634	9.52943	+	CTRL_Trattati	2.75927	0.0145455	-1.81938	-3.05797	F5GY03;P09486	F5GY03;P09486	F5GY03_HUMAN;SPRC_HUMAN
Q07820	MCL1	Induced myeloid leukemia cell differentiation protein Mcl-1	+	3.50348	9.14774	7.81583	10.9366	10.4094	10.6883	11.7524	11.4564	11.5981	11.4868	11.7482	+	CTRL_Trattati	1.82124	0.0399268	-1.80879	-2.29814	Q07820	Q07820	MCL1_HUMAN
A0A2R8Y880;Q7Z6E9	RBBP6	E3 ubiquitin-protein ligase RBBP6 (Fragment);E3 ubiquitin-protein ligase RBBP6	+	3.4346	8.51964	7.93272	7.63662	8.77149	7.83162	10.2761	10.1923	9.58871	10.0498	9.48583	+	CTRL_Trattati	3.7758	0.006	-1.78014	-3.79322	A0A2R8Y880;Q7Z6E9	A0A2R8Y880;Q7Z6E9	A0A2R8Y880_HUMAN;RBBP6_HUMAN
P05412	JUN	Transcription factor Jun	+	3.39072	8.93175	7.98526	9.20661	7.45838	7.50236	9.85487	10.2761	9.83447	10.2527	9.67419	+	CTRL_Trattati	2.76034	0.0148966	-1.76159	-3.02543	P05412	P05412	JUN_HUMAN
P36956	SREBF1	Sterol regulatory element-binding protein 1	+	3.37171	9.13186	6.41962	8.20398	8.66558	8.68908	10.1293	10.7649	9.88111	9.45121	9.65105	+	CTRL_Trattati	1.98713	0.0327619	-1.75348	-2.41622	P36956	P36956	SRBP1_HUMAN
Q9NX31	OSER1	Oxidative stress-responsive serine-rich protein 1	+	3.33843	7.77524	9.30081	9.33167	8.6565	8.51579	10.6348	10.3443	10.4818	10.3332	10.4818	+	CTRL_Trattati	3.46446	0.00617143	-1.73917	-3.53164	Q9NX31	Q9NX31	OSER1_HUMAN
P01583	IL1A	Interleukin-1 alpha	+	3.16501	8.1718	7.36656	9.77972	8.05528	7.63715	9.62571	10.4512	9.5812	9.90689	9.75656	+	CTRL_Trattati	2.22246	0.0274711	-1.66221	-2.56304	P01583	P01583	IL1A_HUMAN
P48741	HSPA7	Putative heat shock 70 kDa protein 7	+	3.15817	7.72273	7.70607	8.66071	8.34589	7.66752	10.4094	10.5981	9.50184	8.46493	9.42417	+	CTRL_Trattati	2.29216	0.024973	-1.65909	-2.61468	P48741	P48741	HSP77_HUMAN
Q7Z3T8	ZFYVE16	Zinc finger FYVE domain-containing protein 16	+	3.12468	8.26268	8.12813	7.99095	9.16992	7.49483	10.0084	9.7364	9.82177	9.77808	9.92035	+	CTRL_Trattati	3.45378	0.0062	-1.64371	-3.44287	Q7Z3T8	Q7Z3T8	ZFY16_HUMAN
P17676	CEBPB	CCAAT/enhancer-binding protein beta	+	3.09063	10.9366	8.66969	10.3332	10.7313	10.8533	12.2761	11.865	11.5603	12.1325	11.8297	+	CTRL_Trattati	2.21981	0.0269147	-1.6279	-2.54449	P17676	P17676	CEBPB_HUMAN
P50591	TNFSF10	Tumor necrosis factor ligand superfamily member 10	+	3.02421	7.98714	8.52591	9.38239	8.63391	7.49418	10.1923	10.1799	10.3106	9.65642	9.66711	+	CTRL_Trattati	2.74918	0.0174118	-1.59656	-2.91378	P50591	P50591	TNF10_HUMAN
O75293	GADD45B	Growth arrest and DNA damage-inducible protein GADD45 beta	+	3.0107	7.64964	7.54577	8.81895	7.70567	7.66637	9.80735	9.35755	9.3966	9.58308	9.19229	+	CTRL_Trattati	3.55448	0.0067027	-1.5901	-3.46245	O75293	O75293	GA45B_HUMAN
P56937	HSD17B7	3-keto-steroid reductase/17-beta-hydroxysteroid dehydrogenase 7	+	2.94196	8.03242	7.42731	8.7879	9.13078	7.21917	10.4818	10.2644	9.34873	8.61056	9.67596	+	CTRL_Trattati	1.84167	0.0428511	-1.55678	-2.22324	P56937	P56937	DHB7_HUMAN
C9JXM5;G5E9W1;Q7Z3E1	TIPARP	Protein mono-ADP-ribosyltransferase TIPARP (Fragment);Protein mono-ADP-ribosyltransferase TIPARP (Fragment);Protein mono-ADP-ribosyltransferase TIPARP	+	2.90512	9.22333	7.30958	9.09706	7.9552	8.35553	9.38802	9.98014	10.1548	9.99435	10.1163	+	CTRL_Trattati	2.41231	0.0241524	-1.5386	-2.638	C9JXM5;G5E9W1;Q7Z3E1	C9JXM5;G5E9W1;Q7Z3E1	C9JXM5_HUMAN;G5E9W1_HUMAN;PARPT_HUMAN
O14907	TAX1BP3	Tax1-binding protein 3	+	2.86219	8.26209	7.94102	9.19476	9.39874	9.30378	10.2877	10.2644	9.90539	10.3987	10.8297	+	CTRL_Trattati	2.72114	0.0184	-1.51712	-2.83996	O14907	O14907	TX1B3_HUMAN
F8VSA1;F8VW32;F8VZ57;H3BV98;Q15633	TARBP2	RISC-loading complex subunit TARBP2 (Fragment);RISC-loading complex subunit TARBP2;RISC-loading complex subunit TARBP2 (Fragment);RISC-loading complex subunit TARBP2 (Fragment);RISC-loading complex subunit TARBP2	+	2.845	9.29002	8.40976	8.57365	9.77808	8.18002	10.5411	10.6348	10.2877	9.96578	10.3443	+	CTRL_Trattati	2.82308	0.0175652	-1.50843	-2.90302	F8VSA1;F8VW32;F8VZ57;H3BV98;Q15633	F8VSA1;F8VW32;F8VZ57;H3BV98;Q15633	F8VSA1_HUMAN;F8VW32_HUMAN;F8VZ57_HUMAN;H3BV98_HUMAN;TRBP2_HUMAN
C9J6J1;C9JA07;Q9GZY4	COA1	Cytochrome c oxidase assembly factor 1 homolog (Fragment);Cytochrome c oxidase assembly factor 1 homolog (Fragment);Cytochrome c oxidase assembly factor 1 homolog	+	2.7673	8.27146	9.11883	8.9542	9.37286	8.72451	10.9944	10.9293	10.2877	9.93811	9.63481	+	CTRL_Trattati	2.69529	0.0194884	-1.46848	-2.78788	C9J6J1;C9JA07;Q9GZY4	C9J6J1;C9JA07;Q9GZY4	C9J6J1_HUMAN;C9JA07_HUMAN;COA1_HUMAN
P18146	EGR1	Early growth response protein 1	+	2.74617	8.54107	6.79732	8.26232	7.75736	8.19171	10.0768	10.3106	8.36632	9.05799	9.02514	+	CTRL_Trattati	1.82215	0.0477624	-1.45742	-2.16616	P18146	P18146	EGR1_HUMAN
P61587	RND3	Rho-related GTP-binding protein RhoE	+	2.7412	11.6393	11.3332	11.5934	11.4868	11.3498	12.8956	13.0901	13.0084	12.744	12.9385	+	CTRL_Trattati	6.86235	0.0024	-1.45481	-5.10564	P61587	P61587	RND3_HUMAN
Q9H3M7	TXNIP	Thioredoxin-interacting protein	+	2.70588	11.584	11.4409	11.3443	11.7649	11.0701	12.4818	12.7834	12.9403	13.0102	13.169	+	CTRL_Trattati	4.62637	0.00523077	-1.4361	-3.93502	Q9H3M7	Q9H3M7	TXNIP_HUMAN
Q9Y6M5	SLC30A1	Zinc transporter 1	+	2.70133	11.7524	12.9712	11.2228	11.5746	11.2992	13.3443	13.2863	13.0684	13.1846	13.1049	+	CTRL_Trattati	2.68145	0.0197849	-1.43367	-2.75331	Q9Y6M5	Q9Y6M5	ZNT1_HUMAN
Q13641	TPBG	Trophoblast glycoprotein	+	2.66601	7.44498	7.64473	9.19722	9.10852	8.99435	10.2644	9.93517	10.1293	9.88874	9.24555	+	CTRL_Trattati	1.99923	0.0405581	-1.41468	-2.27526	Q13641	Q13641	TPBG_HUMAN
Q8WUB8;S5FZ81	PHF10	PHD finger protein 10	+	2.63753	7.04439	8.21581	6.2114	7.69349	7.11894	7.93664	8.21432	9.18982	9.08746	8.85175	+	CTRL_Trattati	1.9964	0.0404545	-1.39919	-2.26518	Q8WUB8;S5FZ81	Q8WUB8;S5FZ81	PHF10_HUMAN;S5FZ81_HUMAN
P35318	ADM	Pro-adrenomedullin	+	2.62832	9.1749	9.13403	9.71939	10.2288	8.75488	11.1163	10.2527	10.8297	10.6165	11.1674	+	CTRL_Trattati	2.71478	0.0200851	-1.39414	-2.74508	P35318	P35318	ADML_HUMAN
Q6PI78	TMEM65	Transmembrane protein 65	+	2.51863	8.29002	8.04334	8.9571	6.93037	8.83289	9.63662	9.93369	9.26913	9.23362	9.64386	+	CTRL_Trattati	2.06968	0.0409941	-1.33264	-2.27913	Q6PI78	Q6PI78	TMM65_HUMAN
H0Y6I0;Q13439	GOLGA4	Golgin subfamily A member 4 (Fragment);Golgin subfamily A member 4	+	2.51741	8.14863	7.65957	6.20555	8.1913	7.71548	8.71081	8.58496	9.35755	8.91289	9.01402	+	CTRL_Trattati	2.06593	0.0409412	-1.33194	-2.27618	H0Y6I0;Q13439	H0Y6I0;Q13439	H0Y6I0_HUMAN;GOGA4_HUMAN
Q9BYN0	SRXN1	Sulfiredoxin-1	+	2.47116	9.90689	8.53138	9.6865	10.1799	9.84862	11.3663	11.0154	10.7482	10.8611	10.6883	+	CTRL_Trattati	2.52382	0.0271613	-1.30519	-2.55566	Q9BYN0	Q9BYN0	SRXN1_HUMAN
E9PLN8;F8W9H0;I3L3B4;Q9BQB6	;VKORC1;;VKORC1	VKc domain-containing protein (Fragment);Vitamin-K-epoxide reductase (warfarin-sensitive);Vitamin-K-epoxide reductase (warfarin-sensitive) (Fragment);Vitamin K epoxide reductase complex subunit 1	+	2.46055	10.42	9.0613	9.16742	9.89936	9.40727	10.9144	11.0362	10.8842	10.5793	11.0362	+	CTRL_Trattati	2.91321	0.0193563	-1.29898	-2.78708	E9PLN8;F8W9H0;I3L3B4;Q9BQB6	E9PLN8;F8W9H0;I3L3B4;Q9BQB6	E9PLN8_HUMAN;F8W9H0_HUMAN;I3L3B4_HUMAN;VKOR1_HUMAN
P17066	HSPA6	Heat shock 70 kDa protein 6	+	2.37359	16.0102	15.8509	14.8582	14.0276	15.4831	16.6662	16.4104	16.4688	16.4071	16.5127	+	CTRL_Trattati	2.03048	0.0446218	-1.24707	-2.20141	P17066	P17066	HSP76_HUMAN
A0A0U1RRM1;Q8WXI9	GATAD2B	Transcriptional repressor p66-beta	+	2.34141	9.21432	9.01933	9.3443	8.83605	8.28077	10.3554	10.2992	10.2877	9.79928	10.0901	+	CTRL_Trattati	3.38694	0.0155625	-1.22738	-2.97895	A0A0U1RRM1;Q8WXI9	A0A0U1RRM1;Q8WXI9	A0A0U1RRM1_HUMAN;P66B_HUMAN
O15230	LAMA5	Laminin subunit alpha-5	+	2.33491	8.55842	8.90989	8.95128	8.54689	8.66534	10.0768	10.0224	10.0498	9.72622	9.87344	+	CTRL_Trattati	5.46193	0.004	-1.22337	-3.96498	O15230	O15230	LAMA5_HUMAN
Q14126	DSG2	Desmoglein-2	+	2.30004	11.6883	10.9366	11.8611	11.2228	11.7731	12.5627	12.4691	12.7271	12.8937	12.8376	+	CTRL_Trattati	3.56163	0.0145714	-1.20166	-3.03884	Q14126	Q14126	DSG2_HUMAN
Q13948	CUX1	Protein CASP	+	2.28959	8.93074	7.72163	9.1267	8.01123	8.2501	9.77314	9.81378	9.45533	9.49785	9.47573	+	CTRL_Trattati	2.56554	0.0287246	-1.19509	-2.49083	Q13948	Q13948	CASP_HUMAN
P05067	APP	Amyloid-beta precursor protein	+	2.26	10.0498	11.8765	10.6528	10.4615	10.7731	11.7607	11.8688	12.0701	11.9979	11.9979	+	CTRL_Trattati	2.28342	0.0389448	-1.17632	-2.30999	P05067	P05067	A4_HUMAN
O15126	SCAMP1	Secretory carrier-associated membrane protein 1	+	2.23273	10.4305	9.52748	9.99435	10.8842	10.2288	11.5651	11.2527	11.3049	11.4147	11.3219	+	CTRL_Trattati	2.97532	0.0223838	-1.15881	-2.68267	O15126	O15126	SCAM1_HUMAN
Q5T440	IBA57	Putative transferase CAF17, mitochondrial	+	2.17648	8.93664	8.60982	9.34873	9.04166	8.34111	9.80413	9.88417	9.84078	10.6073	9.75154	+	CTRL_Trattati	2.84153	0.0271864	-1.122	-2.57293	Q5T440	Q5T440	CAF17_HUMAN
A0A804HI79;C9J6V2;Q8TA86	RP9	Retinitis pigmentosa 9 protein;Retinitis pigmentosa 9 protein (Fragment);Retinitis pigmentosa 9 protein	+	2.14439	9.04712	8.71167	8.73132	10.2167	9.27146	10.1799	10.2761	10.2408	10.3332	10.4512	+	CTRL_Trattati	2.36531	0.0399758	-1.10057	-2.29514	A0A804HI79;C9J6V2;Q8TA86	A0A804HI79;C9J6V2;Q8TA86	A0A804HI79_HUMAN;C9J6V2_HUMAN;RP9_HUMAN
O00622	CCN1	CCN family member 1	+	2.12541	9.8933	10.4717	10.2046	9.94837	9.32418	11.3772	11.0498	10.9586	10.9586	10.9366	+	CTRL_Trattati	3.09848	0.0228627	-1.08774	-2.66502	O00622	O00622	CCN1_HUMAN
Q14344	GNA13	Guanine nucleotide-binding protein subunit alpha-13	+	2.12519	8.63662	7.52128	9.08746	8.87037	8.28077	9.84862	9.53722	9.69174	9.0634	9.69349	+	CTRL_Trattati	2.12862	0.0477895	-1.08759	-2.15029	Q14344	Q14344	GNA13_HUMAN
E5RIH5;Q6NXR4	TTI2	TELO2-interacting protein 2	+	2.07929	8.41516	8.18295	8.80313	9.62571	9.12587	9.83605	9.76818	9.66356	10.0362	10.1293	+	CTRL_Trattati	2.34805	0.0412597	-1.05609	-2.24621	E5RIH5;Q6NXR4	E5RIH5;Q6NXR4	E5RIH5_HUMAN;TTI2_HUMAN
A0A3B3ISV4	VKORC1L1	Vitamin-K-epoxide reductase (warfarin-sensitive)	+	2.04398	9.85331	8.70044	9.89178	9.84862	9.96578	11.0768	10.5699	10.6618	10.6165	10.4919	+	CTRL_Trattati	2.38517	0.0413187	-1.03138	-2.24312	A0A3B3ISV4	A0A3B3ISV4	A0A3B3ISV4_HUMAN
E5RGS2;Q9H6H4	REEP4	Receptor expression-enhancing protein;Receptor expression-enhancing protein 4	+	2.02218	10.1548	9.81378	10.0084	10.0768	10.6439	11.3772	11.2644	11.0498	11.0224	11.0634	+	CTRL_Trattati	3.75128	0.0180526	-1.01591	-2.86211	E5RGS2;Q9H6H4	E5RGS2;Q9H6H4	E5RGS2_HUMAN;REEP4_HUMAN
A0A804HKJ8;Q504T8	MIDN	Midnolin	+	2.01203	8.42307	8.00499	8.50597	8.00801	8.37438	9.86264	9.39446	8.86728	8.88874	9.34651	+	CTRL_Trattati	2.82994	0.0318881	-1.00865	-2.4413	A0A804HKJ8;Q504T8	A0A804HKJ8;Q504T8	A0A804HKJ8_HUMAN;MIDN_HUMAN
A0A0G2JIW1;P0DMV8;P0DMV9	HSPA1B;HSPA1A;HSPA1B	Heat shock 70 kDa protein 1B;Heat shock 70 kDa protein 1A;Heat shock 70 kDa protein 1B	+	1.95232	16.8361	17.0211	16.8484	16.8238	16.92	17.9083	17.7923	17.8361	17.8361	17.9024	+	CTRL_Trattati	7.79201	0.00417391	-0.965193	-3.97351	A0A0G2JIW1;P0DMV8;P0DMV9	A0A0G2JIW1;P0DMV8;P0DMV9	A0A0G2JIW1_HUMAN;HS71A_HUMAN;HS71B_HUMAN
P00390	GSR	Glutathione reductase, mitochondrial	+	1.94851	13.3304	13.9567	13.0835	13.2408	13.0984	14.3853	14.392	14.2586	14.2949	14.1908	+	CTRL_Trattati	3.41028	0.0239245	-0.962374	-2.63739	P00390	P00390	GSHR_HUMAN
P50281	MMP14	Matrix metalloproteinase-14	+	1.88695	11.6883	12.1261	11.6618	11.8918	11.446	12.7099	12.8017	12.605	12.5483	12.7292	+	CTRL_Trattati	4.12168	0.0181205	-0.916057	-2.83043	P50281	P50281	MMP14_HUMAN
Q13751	LAMB3	Laminin subunit beta-3	+	1.88193	12.7793	13.4383	12.7814	12.8078	12.8533	13.9748	13.9385	13.7207	13.7834	13.8037	+	CTRL_Trattati	3.81721	0.0213196	-0.91221	-2.71408	Q13751	Q13751	LAMB3_HUMAN
P61769	B2M	Beta-2-microglobulin	+	1.87073	11.6393	11.4094	11.1548	11.0362	10.944	12.3961	12.412	11.7482	12.1196	12.0258	+	CTRL_Trattati	3.02453	0.0331842	-0.903604	-2.3928	P61769	P61769	B2MG_HUMAN
P25685	DNAJB1	DnaJ homolog subfamily B member 1	+	1.87021	13.4767	14.0447	13.0327	13.1115	13.0032	14.4831	14.1517	14.0785	14.2732	14.1984	+	CTRL_Trattati	2.59882	0.0436458	-0.903201	-2.21	P25685	P25685	DNJB1_HUMAN
Q6UXV4	APOOL	MICOS complex subunit MIC27	+	1.86307	10.1674	9.31515	9.783	10.0084	9.96145	10.7731	10.5699	10.8455	10.8297	10.7056	+	CTRL_Trattati	3.3924	0.0269394	-0.897679	-2.53031	Q6UXV4	Q6UXV4	MIC27_HUMAN
A0A6Q8KRG2;A0A8I5KNZ1;A0A8I5KZ68;A0A8I5QJQ7;A0A8J9BZL8;Q08379	GOLGA2	Golgin subfamily A member 2	+	1.83587	10.3554	10.9586	10.4818	10.3772	10.5118	11.4868	11.2992	11.5118	11.3387	11.4305	+	CTRL_Trattati	4.15514	0.0199111	-0.876464	-2.76466	A0A6Q8KRG2;A0A8I5KNZ1;A0A8I5KZ68;A0A8I5QJQ7;A0A8J9BZL8;Q08379	A0A6Q8KRG2;A0A8I5KNZ1;A0A8I5KZ68;A0A8I5QJQ7;A0A8J9BZL8;Q08379	A0A6Q8KRG2_HUMAN;A0A8I5KNZ1_HUMAN;A0A8I5KZ68_HUMAN;A0A8I5QJQ7_HUMAN;A0A8J9BZL8_HUMAN;GOGA2_HUMAN
B4E321;Q13438	OS9	Protein OS-9	+	1.75817	11.8258	12.0901	12.2586	12.0293	11.973	12.9031	12.9088	12.9403	12.8198	12.6751	+	CTRL_Trattati	4.90806	0.0181772	-0.814073	-2.85017	B4E321;Q13438	B4E321;Q13438	B4E321_HUMAN;OS9_HUMAN
Q16891	IMMT	MICOS complex subunit MIC60	+	1.72941	13.3163	13.6439	13.5864	13.3987	13.5746	14.2732	14.2363	14.2438	14.2732	14.4448	+	CTRL_Trattati	5.32198	0.0171268	-0.790284	-2.89297	Q16891	Q16891	MIC60_HUMAN
Q9H3D4	TP63	Tumor protein 63	+	1.72296	12.4331	12.4252	12.3304	12.0566	12.2438	13.2877	13.1453	12.9604	12.9908	13.0293	+	CTRL_Trattati	4.56586	0.0226122	-0.784886	-2.68897	Q9H3D4	Q9H3D4	P63_HUMAN
P51970	NDUFA8	NADH dehydrogenase [ubiquinone] 1 alpha subcomplex subunit 8	+	1.70015	11.2935	11.9293	11.4409	11.2408	11.1485	12.0735	12.2586	12.1357	12.2906	12.1228	+	CTRL_Trattati	3.14198	0.0429733	-0.765661	-2.22421	P51970	P51970	NDUA8_HUMAN
Q16204	CCDC6	Coiled-coil domain-containing protein 6	+	1.69048	11.697	11.744	11.769	11.8258	11.7056	12.3663	12.6211	12.577	12.6707	12.2935	+	CTRL_Trattati	4.98548	0.0205833	-0.757437	-2.72679	Q16204	Q16204	CCDC6_HUMAN
Q07065	CKAP4	Cytoskeleton-associated protein 4	+	1.66035	13.7731	13.8238	13.4383	13.5746	13.5746	14.4831	14.2659	14.3233	14.4252	14.3443	+	CTRL_Trattati	4.7556	0.0256071	-0.73149	-2.60613	Q07065	Q07065	CKAP4_HUMAN
P32926	DSG3	Desmoglein-3	+	1.65837	11.7731	12.2438	11.6573	11.7099	11.744	12.7164	12.4767	12.5093	12.5603	12.5142	+	CTRL_Trattati	3.66887	0.038525	-0.729762	-2.32084	P32926	P32926	DSG3_HUMAN
A0A8J9C4H3;Q14789	GOLGB1	Golgin subfamily B member 1	+	1.6316	10.2408	10.5314	10.42	10.5887	10.5887	11.0014	11.1357	11.2877	11.1098	11.3663	+	CTRL_Trattati	4.2067	0.0327568	-0.706284	-2.41266	A0A8J9C4H3;Q14789	A0A8J9C4H3;Q14789	A0A8J9C4H3_HUMAN;GOGB1_HUMAN
Q03252	LMNB2	Lamin-B2	+	1.62125	14.6325	14.6991	14.392	14.464	14.5265	15.2512	14.9567	15.2913	15.2985	15.4021	+	CTRL_Trattati	4.14529	0.0345455	-0.69711	-2.37618	Q03252	Q03252	LMNB2_HUMAN
P20700	LMNB1	Lamin-B1	+	1.60733	14.7987	14.8679	14.8088	14.863	14.906	15.4799	15.3547	15.5746	15.5922	15.6662	+	CTRL_Trattati	5.65745	0.0233398	-0.684667	-2.66147	P20700	P20700	LMNB1_HUMAN
Q969G5	CAVIN3	Caveolae-associated protein 3	+	1.59955	11.2288	11.388	11.2408	11.0634	11.3663	12.0768	11.6839	11.8297	12.0084	12.0768	+	CTRL_Trattati	3.94847	0.0410778	-0.677662	-2.2832	Q969G5	Q969G5	CAVN3_HUMAN
Q6NUK1	SLC25A24	Calcium-binding mitochondrial carrier protein SCaMC-1	+	1.5867	14.2949	14.3092	14.4318	14.2949	14.4767	14.8435	14.9748	15.0447	15.1713	15.1033	+	CTRL_Trattati	4.99182	0.0289784	-0.666029	-2.48281	Q6NUK1	Q6NUK1	SCMC1_HUMAN
A0A7P0TAN7;A0A7P0Z4A0;A0A7P0Z4P5;F5GZS6;J3KPF3;P08195	SLC3A2	4F2 cell-surface antigen heavy chain	+	1.52874	17.6523	17.4893	17.7667	17.8906	17.9083	18.1801	18.3794	18.417	18.4046	18.3878	+	CTRL_Trattati	3.87373	0.0498739	-0.612346	-2.114	A0A7P0TAN7;A0A7P0Z4A0;A0A7P0Z4P5;F5GZS6;J3KPF3;P08195	A0A7P0TAN7;A0A7P0Z4A0;A0A7P0Z4P5;F5GZS6;J3KPF3;P08195	A0A7P0TAN7_HUMAN;A0A7P0Z4A0_HUMAN;A0A7P0Z4P5_HUMAN;F5GZS6_HUMAN;J3KPF3_HUMAN;4F2_HUMAN
Q8TAQ2	SMARCC2	SWI/SNF complex subunit SMARCC2	+	1.46584	12.1163	11.8994	11.9069	11.9908	11.9366	12.5265	12.5387	12.4589	12.5483	12.5362	+	CTRL_Trattati	5.88522	0.0400457	-0.551727	-2.26978	Q8TAQ2	Q8TAQ2	SMRC2_HUMAN
Q9NY33	DPP3	Dipeptidyl peptidase 3	+	0.694761	14.8287	14.7419	14.9293	14.7885	14.8533	14.2363	14.2805	14.3512	14.3304	14.3163	+	CTRL_Trattati	6.18816	0.0435393	0.525411	2.21259	Q9NY33	Q9NY33	DPP3_HUMAN
P46777	RPL5	60S ribosomal protein L5	+	0.69404	16.3786	16.2512	16.1811	16.2419	16.1984	15.8312	15.6467	15.768	15.6662	15.7046	+	CTRL_Trattati	5.3385	0.0500822	0.52691	2.12	P46777	P46777	RL5_HUMAN
P49915	GMPS	GMP synthase [glutamine-hydrolyzing]	+	0.678787	15.9837	15.8799	16.1576	15.9083	16.0743	15.4799	15.4054	15.3752	15.4219	15.5265	+	CTRL_Trattati	4.92886	0.0476863	0.558969	2.16309	P49915	P49915	GUAA_HUMAN
Q08J23	NSUN2	RNA cytosine C(5)-methyltransferase NSUN2	+	0.676728	14.6154	14.5864	14.5864	14.5265	14.5387	14.0189	14.1033	13.9293	13.9837	14.0014	+	CTRL_Trattati	6.87331	0.0323836	0.563351	2.42004	Q08J23	Q08J23	NSUN2_HUMAN
Q99598	TSNAX	Translin-associated protein X	+	0.676289	12.865	13.0189	12.7056	12.8611	12.7607	12.2935	12.3276	12.2848	12.2137	12.2703	+	CTRL_Trattati	5.0551	0.0444923	0.564288	2.19816	Q99598	Q99598	TSNAX_HUMAN
P13639	EEF2	Elongation factor 2	+	0.67314	18.6971	18.977	18.83	18.8018	18.8846	18.2419	18.3495	18.265	18.2512	18.2279	+	CTRL_Trattati	5.44266	0.0407018	0.571022	2.27533	P13639	P13639	EF2_HUMAN
Q12792	TWF1	Twinfilin-1	+	0.668865	14.2949	14.1984	14.2805	14.3718	14.1517	13.5507	13.7313	13.8727	13.5864	13.6551	+	CTRL_Trattati	4.51167	0.0481951	0.580213	2.15609	Q12792	Q12792	TWF1_HUMAN
Q9NQW6	ANLN	Anillin	+	0.662706	11.6165	11.8918	11.8803	11.5746	11.6027	10.973	11.1548	11.1293	11.1737	11.1674	+	CTRL_Trattati	4.11853	0.0499455	0.593559	2.11835	Q9NQW6	Q9NQW6	ANLN_HUMAN
P12429	ANXA3	Annexin A3	+	0.656147	13.5981	13.8138	13.4252	13.5981	13.7524	12.9622	12.9622	12.9385	13.2	13.0851	+	CTRL_Trattati	4.04069	0.0488826	0.607908	2.13864	P12429	P12429	ANXA3_HUMAN
P20839	IMPDH1	Inosine-5'-monophosphate dehydrogenase 1	+	0.646235	14.4576	14.4448	14.4318	14.3021	14.4512	13.7313	13.7099	13.8727	13.8823	13.7419	+	CTRL_Trattati	6.02395	0.0272698	0.629869	2.5483	P20839	P20839	IMDH1_HUMAN
A0A494C0R8	CLUH	Clustered mitochondria protein homolog	+	0.64414	13.5387	13.8037	13.5507	13.4512	13.464	12.9274	12.9274	12.9694	12.8118	12.9996	+	CTRL_Trattati	4.70186	0.0364277	0.634554	2.33999	A0A494C0R8	A0A494C0R8	A0A494C0R8_HUMAN
P61221	ABCE1	ATP-binding cassette sub-family E member 1	+	0.642098	13.7207	13.7313	14.0532	13.7628	13.7313	13.1	13.3021	12.9837	13.1564	13.2615	+	CTRL_Trattati	4.14694	0.0413043	0.639134	2.23815	P61221	P61221	ABCE1_HUMAN
P31939	ATIC	Bifunctional purine biosynthesis protein ATIC	+	0.637019	15.2659	15.4831	15.4186	15.2549	15.3752	14.6211	14.7046	14.6883	14.768	14.7628	+	CTRL_Trattati	5.83262	0.0264483	0.650591	2.58578	P31939	P31939	PUR9_HUMAN
Q9NZL9	MAT2B	Methionine adenosyltransferase 2 subunit beta	+	0.632446	13.5018	13.3718	13.5746	13.3163	13.5018	12.9458	12.8017	12.6188	12.7398	12.8553	+	CTRL_Trattati	4.77063	0.0319724	0.660985	2.42508	Q9NZL9	Q9NZL9	MAT2B_HUMAN
G3V1A6;P57764	GSDMD	Gasdermin domain containing 1, isoform CRA_d;Gasdermin-D	+	0.628956	12.2137	11.7936	12.2318	12.0934	12.1611	11.5793	11.3554	11.2761	11.4868	11.4512	+	CTRL_Trattati	3.94398	0.040452	0.668969	2.2623	G3V1A6;P57764	G3V1A6;P57764	G3V1A6_HUMAN;GSDMD_HUMAN
Q9Y6V7	DDX49	Probable ATP-dependent RNA helicase DDX49	+	0.6288	11.6662	11.7142	11.6119	11.3554	11.388	10.6883	11.0768	10.7814	10.8842	10.9586	+	CTRL_Trattati	3.81458	0.0421405	0.669327	2.23145	Q9Y6V7	Q9Y6V7	DDX49_HUMAN
P18754	RCC1	Regulator of chromosome condensation	+	0.624921	14.5204	14.5447	14.5507	14.5326	14.4576	13.8337	14.0617	13.7731	13.7731	13.7731	+	CTRL_Trattati	5.56201	0.0243303	0.678255	2.62505	P18754	P18754	RCC1_HUMAN
O43278	SPINT1	Kunitz-type protease inhibitor 1	+	0.624756	12.8277	13.3163	12.905	12.8956	12.9385	12.2732	12.3608	12.3471	12.0119	12.4969	+	CTRL_Trattati	3.36525	0.0494393	0.678635	2.13328	O43278	O43278	SPIT1_HUMAN
Q9BRX2	PELO	Protein pelota homolog	+	0.623652	11.1799	11.3219	11.0967	11.1861	10.8842	10.4094	10.4717	10.6528	10.1033	10.6257	+	CTRL_Trattati	3.28109	0.050009	0.681186	2.1147	Q9BRX2	Q9BRX2	PELO_HUMAN
O00567	NOP56	Nucleolar protein 56	+	0.623611	14.0868	14.3987	14.2213	14.0102	14.0362	13.412	13.5981	13.4767	13.3581	13.5018	+	CTRL_Trattati	4.45171	0.0326711	0.681281	2.4099	O00567	O00567	NOP56_HUMAN
A0A2R8Y653;Q9BZX2	UCK2	Uridine/cytidine kinase;Uridine-cytidine kinase 2	+	0.618428	11.933	12.3581	11.8138	11.769	11.8258	11.1737	11.3443	11.1923	11.2819	11.2408	+	CTRL_Trattati	3.5739	0.0430265	0.693323	2.22014	A0A2R8Y653;Q9BZX2	A0A2R8Y653;Q9BZX2	A0A2R8Y653_HUMAN;UCK2_HUMAN
Q92900	UPF1	Regulator of nonsense transcripts 1	+	0.618263	12.9144	13.2718	13.1147	12.9549	12.6143	12.3304	12.3745	12.2703	12.1737	12.2527	+	CTRL_Trattati	3.50086	0.0444536	0.693708	2.20087	Q92900	Q92900	RENT1_HUMAN
P58107	EPPK1	Epiplakin	+	0.616556	14.2213	14.3163	14.2949	14.1115	14.1984	13.5746	13.5507	13.5387	13.4512	13.5387	+	CTRL_Trattati	6.74624	0.0176667	0.697696	2.88118	P58107	P58107	EPIPL_HUMAN
Q99575	POP1	Ribonucleases P/MRP protein subunit POP1	+	0.615639	11.6303	11.8138	11.7482	11.5746	11.5651	11.1421	11.0498	10.9144	10.6165	11.1098	+	CTRL_Trattati	3.72516	0.0403237	0.699843	2.27455	Q99575	Q99575	POP1_HUMAN
A0A7I2V539;P30419	NMT1	Glycylpeptide N-tetradecanoyltransferase;Glycylpeptide N-tetradecanoyltransferase 1	+	0.614635	13.9385	14.3786	14.4186	14.0362	14.2659	13.2718	13.5746	13.5265	13.412	13.7419	+	CTRL_Trattati	3.34296	0.0469652	0.702198	2.1728	A0A7I2V539;P30419	A0A7I2V539;P30419	A0A7I2V539_HUMAN;NMT1_HUMAN
Q9BY44	EIF2A	Eukaryotic translation initiation factor 2A	+	0.614436	13.92	14.3021	13.92	13.8727	13.7419	13.2453	13.4252	13.26	13.0885	13.2243	+	CTRL_Trattati	3.73272	0.0409286	0.702665	2.28254	Q9BY44	Q9BY44	EIF2A_HUMAN
P13984	GTF2F2	General transcription factor IIF subunit 2	+	0.60013	11.9403	12.4589	12.1892	11.9031	11.9031	11.4564	11.4357	11.3443	11.2107	11.2644	+	CTRL_Trattati	3.58412	0.0391852	0.736653	2.31005	P13984	P13984	T2FB_HUMAN
P32455	GBP1	Guanylate-binding protein 1	+	0.597533	13.2198	12.9694	13.4893	13.0718	12.9274	12.5093	12.2497	12.2644	12.4305	12.5093	+	CTRL_Trattati	3.66169	0.0362025	0.74291	2.34517	P32455	P32455	GBP1_HUMAN
P52788	SMS	Spermine synthase	+	0.593912	12.8823	13.2674	13.5142	13.1564	12.8553	12.2615	12.5191	12.3608	12.2963	12.4793	+	CTRL_Trattati	3.3155	0.0406927	0.751679	2.2564	P52788	P52788	SPSY_HUMAN
Q86TI2	DPP9	Dipeptidyl peptidase 9	+	0.59234	11.4666	12.1066	11.7398	11.4767	11.4564	10.8297	11.2228	10.8765	10.6707	10.8688	+	CTRL_Trattati	2.90829	0.0498148	0.755503	2.12796	Q86TI2	Q86TI2	DPP9_HUMAN
A0A0G2JLX3;A0A0G2JMG8;A0A0G2JPQ2;J3KN39;Q9NX02	NLRP2	NACHT, LRR and PYD domains-containing protein 2;NACHT, LRR and PYD domains-containing protein 2;NACHT, LRR and PYD domains-containing protein 2;NACHT, LRR and PYD domains-containing protein 2;NACHT, LRR and PYD domains-containing protein 2	+	0.589923	12.6416	12.9676	13.412	13.2318	13.2408	12.3359	12.279	12.5579	12.1098	12.4041	+	CTRL_Trattati	2.95816	0.0479612	0.761402	2.15463	A0A0G2JLX3;A0A0G2JMG8;A0A0G2JPQ2;J3KN39;Q9NX02	A0A0G2JLX3;A0A0G2JMG8;A0A0G2JPQ2;J3KN39;Q9NX02	A0A0G2JLX3_HUMAN;A0A0G2JMG8_HUMAN;A0A0G2JPQ2_HUMAN;J3KN39_HUMAN;NALP2_HUMAN
P57053	H2BC12L	Histone H2B type F-S	+	0.584223	20.3962	20.9672	20.0156	20.265	20.2419	19.6364	19.6204	19.5204	19.5988	19.6329	+	CTRL_Trattati	2.87479	0.0477143	0.77541	2.1472	P57053	P57053	H2BFS_HUMAN
A0A0B4J1V9;Q9NRZ9	HELLS	Helicase, lymphoid-specific, isoform CRA_b;Lymphoid-specific helicase	+	0.582458	11.6073	11.043	11.5793	11.3163	11.5555	10.697	11.0014	10.5603	10.2644	10.6795	+	CTRL_Trattati	2.90198	0.0477833	0.779774	2.16367	A0A0B4J1V9;Q9NRZ9	A0A0B4J1V9;Q9NRZ9	A0A0B4J1V9_HUMAN;HELLS_HUMAN
Q86Y56	DNAAF5	Dynein axonemal assembly factor 5	+	0.580859	13.0918	13.6096	13.412	13.4252	13.5387	12.5314	12.7752	12.6461	12.4767	12.7292	+	CTRL_Trattati	4.13317	0.0274958	0.783741	2.56634	Q86Y56	Q86Y56	DAAF5_HUMAN
Q13045	FLII	Protein flightless-1 homolog	+	0.579105	13.6325	13.863	13.8533	13.5018	13.0379	12.5699	13.0498	12.7731	12.7078	12.8474	+	CTRL_Trattati	2.76276	0.0499171	0.788104	2.12508	Q13045	Q13045	FLII_HUMAN
P13647	KRT5	Keratin, type II cytoskeletal 5	+	0.577981	17.714	16.9992	17.3321	17.2512	17.5127	16.4846	16.5265	16.5173	16.734	16.5922	+	CTRL_Trattati	3.5625	0.0324533	0.790906	2.40696	P13647	P13647	K2C5_HUMAN
Q96C86	DCPS	m7GpppX diphosphatase	+	0.576605	10.8057	11.3554	10.8611	11.0362	10.6439	10.3987	10.4094	9.76984	10.1163	10.0362	+	CTRL_Trattati	2.78893	0.047717	0.794345	2.14397	Q96C86	Q96C86	DCPS_HUMAN
C9J0J7;G5E9Q6	PFN2	Profilin	+	0.573535	14.8238	14.3512	14.5627	14.6154	14.5265	14.0102	13.8533	13.7524	13.6096	13.6439	+	CTRL_Trattati	4.20141	0.0245556	0.802047	2.6254	C9J0J7;G5E9Q6	C9J0J7;G5E9Q6	C9J0J7_HUMAN;G5E9Q6_HUMAN
Q6P1M0	SLC27A4	Long-chain fatty acid transport protein 4	+	0.566959	11.2992	11.0362	11.4666	11.2467	11.1799	10.7313	10.5216	10.5216	9.99435	10.3663	+	CTRL_Trattati	3.3824	0.0330331	0.818684	2.39631	Q6P1M0	Q6P1M0	S27A4_HUMAN
Q6DKJ4	NXN	Nucleoredoxin	+	0.56668	13.3853	13.3021	13.3853	13.2167	12.8842	12.4252	12.3526	12.4305	12.4993	12.3691	+	CTRL_Trattati	4.54441	0.0196923	0.819394	2.76277	Q6DKJ4	Q6DKJ4	NXN_HUMAN
P13489	RNH1	Ribonuclease inhibitor	+	0.563685	14.8727	14.9703	15.0575	14.7731	15.1196	14.1115	14.1752	14.0532	14.1984	14.1196	+	CTRL_Trattati	5.74602	0.0132308	0.827038	3.09367	P13489	P13489	RINI_HUMAN
Q9BWD1	ACAT2	Acetyl-CoA acetyltransferase, cytosolic	+	0.555218	14.1115	14.6991	13.9385	13.8823	13.863	13.2	13.279	13.1564	13.3443	13.2703	+	CTRL_Trattati	3.1455	0.0356129	0.848873	2.35987	Q9BWD1	Q9BWD1	THIC_HUMAN
P19012	KRT15	Keratin, type I cytoskeletal 15	+	0.547145	13.9837	13.4893	13.7628	13.5981	13.6439	12.9218	12.8158	12.8708	12.7628	12.7566	+	CTRL_Trattati	4.95793	0.0160667	0.870006	2.99898	P19012	P19012	K1C15_HUMAN
A0A182DWI4;E9PN30;Q9BQE4	SELENOS	Selenoprotein S;Selenoprotein S (Fragment);Selenoprotein S	+	0.543796	11.8098	11.2107	11.4305	11.1421	11.7731	10.7313	10.5411	10.1163	10.8688	10.7142	+	CTRL_Trattati	2.76757	0.0407111	0.878862	2.25242	A0A182DWI4;E9PN30;Q9BQE4	A0A182DWI4;E9PN30;Q9BQE4	A0A182DWI4_HUMAN;E9PN30_HUMAN;SELS_HUMAN
A0A7I2V5Y7;Q15233	NONO	Non-POU domain-containing octamer-binding protein	+	0.54184	15.3198	15.641	15.508	15.3887	15.2805	14.6495	14.3304	14.5018	14.6439	14.5922	+	CTRL_Trattati	5.05743	0.0145185	0.884062	3.06134	A0A7I2V5Y7;Q15233	A0A7I2V5Y7;Q15233	A0A7I2V5Y7_HUMAN;NONO_HUMAN
Q8WXF1	PSPC1	Paraspeckle component 1	+	0.539418	12.9944	13.0934	13.0137	12.865	12.7895	12.2438	12.0735	11.8455	11.933	12.2076	+	CTRL_Trattati	4.88978	0.0151579	0.890525	3.02697	Q8WXF1	Q8WXF1	PSPC1_HUMAN
Q04695	KRT17	Keratin, type I cytoskeletal 17	+	0.537001	16.3003	15.7018	16.0319	15.9177	16.0806	15.2326	14.8582	15.0909	15.2622	15.1033	+	CTRL_Trattati	4.11129	0.0195765	0.897002	2.79019	Q04695	Q04695	K1C17_HUMAN
A0A494C1T9;Q6ZRV2	FAM83H	Protein FAM83H	+	0.534485	12.279	12.7586	12.3106	11.9144	12.0362	11.0293	11.4969	11.4868	11.4564	11.3106	+	CTRL_Trattati	3.14875	0.0319433	0.903779	2.44367	A0A494C1T9;Q6ZRV2	A0A494C1T9;Q6ZRV2	A0A494C1T9_HUMAN;FA83H_HUMAN
A0A075B6F9;Q9Y314	NOSIP	Nitric oxide synthase-interacting protein	+	0.53003	11.0701	11.5018	11.2992	10.5981	11.2819	10.8688	9.98014	10.1163	9.96578	10.2408	+	CTRL_Trattati	2.4277	0.0476209	0.915853	2.14642	A0A075B6F9;Q9Y314	A0A075B6F9;Q9Y314	A0A075B6F9_HUMAN;NOSIP_HUMAN
Q4KMP7	TBC1D10B	TBC1 domain family member 10B	+	0.528057	9.19229	9.14736	8.92778	9.53528	9.22882	8.11894	8.18488	8.28077	8.29002	8.55075	+	CTRL_Trattati	4.17746	0.0181818	0.921234	2.85995	Q4KMP7	Q4KMP7	TB10B_HUMAN
O75367	MACROH2A1	Core histone macro-H2A.1	+	0.527321	15.6773	16.1791	15.5922	15.5265	15.5864	14.8386	14.8238	14.7419	14.7576	14.7834	+	CTRL_Trattati	4.22294	0.017589	0.923246	2.87979	O75367	O75367	H2AY_HUMAN
Q13148	TARDBP	TAR DNA-binding protein 43	+	0.525973	13.8037	14.3786	14.0951	13.9658	13.6991	13.1984	13.1421	12.9784	12.9996	12.989	+	CTRL_Trattati	4.07313	0.0183415	0.926938	2.83372	Q13148	Q13148	TADBP_HUMAN
E9PS41;Q6RFH5	WDR74	WD repeat-containing protein 74	+	0.522731	10.9873	11.8017	10.9873	10.9586	10.6257	10.0901	10.3663	10.0224	9.89178	10.3106	+	CTRL_Trattati	2.62357	0.0405618	0.935859	2.25979	E9PS41;Q6RFH5	E9PS41;Q6RFH5	E9PS41_HUMAN;WDR74_HUMAN
O15143	ARPC1B	Actin-related protein 2/3 complex subunit 1B	+	0.518649	13.1261	13.5387	12.9218	13.1532	12.8317	12.2732	12.0735	12.2761	12.1261	12.0868	+	CTRL_Trattati	4.06724	0.01792	0.947169	2.86905	O15143	O15143	ARC1B_HUMAN
P19623	SRM	Spermidine synthase	+	0.51815	13.92	14.7099	13.8533	13.7731	13.3443	13.1532	13.1596	12.9476	12.8514	12.7461	+	CTRL_Trattati	2.41322	0.0472362	0.948558	2.17467	P19623	P19623	SPEE_HUMAN
P31153	MAT2A	S-adenosylmethionine synthase isoform type-2	+	0.51783	14.8287	15.6551	14.9567	14.7576	14.7987	14.0189	14.1437	13.9385	14.0868	14.0617	+	CTRL_Trattati	3.27168	0.027187	0.949449	2.56069	P31153	P31153	METK2_HUMAN
Q8IZ73	RPUSD2	Pseudouridylate synthase RPUSD2	+	0.516992	11.1548	12.1098	11.2586	11.2935	10.9658	10.5018	10.5603	10.6348	9.8857	10.4409	+	CTRL_Trattati	2.40416	0.04706	0.951785	2.17365	Q8IZ73	Q8IZ73	RUSD2_HUMAN
P11387	TOP1	DNA topoisomerase 1	+	0.516475	13.2848	13.0951	13.412	13.4383	13.464	12.1892	12.3526	12.4305	12.4944	12.4615	+	CTRL_Trattati	5.35685	0.00742857	0.95323	3.31758	P11387	P11387	TOP1_HUMAN
Q08945	SSRP1	FACT complex subunit SSRP1	+	0.516303	14.508	14.9703	14.3443	14.6154	14.3718	13.5627	13.5387	13.6211	13.7207	13.5981	+	CTRL_Trattati	4.40665	0.016339	0.953709	3.00434	Q08945	Q08945	SSRP1_HUMAN
A0A7I2V5Q5;A0A7I2V629;E9PG73;Q13427	PPIG	Peptidyl-prolyl cis-trans isomerase G	+	0.513857	13.5018	13.6662	12.8918	13.2615	12.9385	12.3745	11.9979	12.0532	12.5957	12.4357	+	CTRL_Trattati	3.00141	0.0304571	0.960561	2.46021	A0A7I2V5Q5;A0A7I2V629;E9PG73;Q13427	A0A7I2V5Q5;A0A7I2V629;E9PG73;Q13427	A0A7I2V5Q5_HUMAN;A0A7I2V629_HUMAN;E9PG73_HUMAN;PPIG_HUMAN
P49591;Q5T5C7	SARS1	Serine--tRNA ligase, cytoplasmic;Serine--tRNA ligase	+	0.513173	14.6662	14.9106	14.5447	14.6551	13.7834	13.5746	13.5265	13.6439	13.464	13.5387	+	CTRL_Trattati	2.95684	0.0317746	0.962484	2.44297	P49591;Q5T5C7	P49591;Q5T5C7	SYSC_HUMAN;Q5T5C7_HUMAN
Q9P0V3	SH3BP4	SH3 domain-binding protein 4	+	0.512989	12.6773	12.2438	12.2228	12.1611	11.9144	11.3276	11.2107	11.4969	11.0084	11.3608	+	CTRL_Trattati	3.72873	0.0201818	0.963001	2.76726	Q9P0V3	Q9P0V3	SH3B4_HUMAN
O15305	PMM2	Phosphomannomutase 2	+	0.509784	14.9476	15.2877	15.7654	15.4767	15.0992	14.1674	13.9926	14.4318	14.6607	14.464	+	CTRL_Trattati	3.10585	0.027218	0.972041	2.52138	O15305	O15305	PMM2_HUMAN
P18669	PGAM1	Phosphoglycerate mutase 1	+	0.508716	16.1033	16.0826	15.5111	15.734	15.5567	15.2696	14.8287	14.5265	14.7885	14.6991	+	CTRL_Trattati	3.25454	0.0263304	0.975068	2.59014	P18669	P18669	PGAM1_HUMAN
Q5TEC6	H3-7	Histone H3-7	+	0.508424	13.0345	13.1923	12.7628	12.7956	12.7545	11.8994	11.8842	12.0802	11.9549	11.8416	+	CTRL_Trattati	5.09152	0.00817391	0.975897	3.28607	Q5TEC6	Q5TEC6	H37_HUMAN
Q86UV5	USP48	Ubiquitin carboxyl-terminal hydrolase 48	+	0.504423	9.71253	9.78463	10.3663	9.82177	9.65464	9.54496	8.5157	8.65821	8.51964	9.16491	+	CTRL_Trattati	2.46108	0.0415301	0.987295	2.23845	Q86UV5	Q86UV5	UBP48_HUMAN
Q460N5	PARP14	Protein mono-ADP-ribosyltransferase PARP14	+	0.502113	10.2527	10.42	10.4615	10.1163	10.3106	9.20457	9.80896	9.59805	8.96867	9.01123	+	CTRL_Trattati	3.30519	0.0243846	0.993916	2.63865	Q460N5	Q460N5	PAR14_HUMAN
P62877	RBX1	E3 ubiquitin-protein ligase RBX1	+	0.497928	13.1846	13.7936	13.1373	13.1325	13.1421	12.2615	12.3247	12.2438	12.1421	12.388	+	CTRL_Trattati	4.1247	0.0158033	1.00599	2.99712	P62877	P62877	RBX1_HUMAN
P02533	KRT14	Keratin, type I cytoskeletal 14	+	0.494263	16.786	16.2913	16.6937	16.3971	16.9658	15.5746	15.6855	15.3887	15.8037	15.5981	+	CTRL_Trattati	4.01548	0.0155077	1.01665	2.9721	P02533	P02533	K1C14_HUMAN
P02538	KRT6A	Keratin, type II cytoskeletal 6A	+	0.487847	17.8484	17.4496	18.0638	17.7796	18.2696	16.6523	16.7731	16.7987	16.9992	17.0102	+	CTRL_Trattati	3.81732	0.0172537	1.0355	2.92108	P02538	P02538	K2C6A_HUMAN
A0A087WTW0;A0A087WVR3;Q96T88	UHRF1	RING-type E3 ubiquitin transferase;RING-type E3 ubiquitin transferase;E3 ubiquitin-protein ligase UHRF1	+	0.482476	11.6618	11.7099	11.8098	11.446	11.2992	10.4919	10.8376	10.5603	10.2877	10.4919	+	CTRL_Trattati	4.43124	0.00983333	1.05147	3.2011	A0A087WTW0;A0A087WVR3;Q96T88	A0A087WTW0;A0A087WVR3;Q96T88	A0A087WTW0_HUMAN;A0A087WVR3_HUMAN;UHRF1_HUMAN
Q8N392	ARHGAP18	Rho GTPase-activating protein 18	+	0.479253	10.8138	10.6883	10.4818	10.3332	10.42	9.66178	9.85643	9.7879	8.87958	9.24555	+	CTRL_Trattati	3.06978	0.0247636	1.06114	2.61887	Q8N392	Q8N392	RHG18_HUMAN
Q14116	IL18	Interleukin-18	+	0.477761	13.0224	13.7731	12.5675	12.5118	12.3772	11.5793	12.043	11.6027	11.8611	11.8376	+	CTRL_Trattati	2.37745	0.0402529	1.06564	2.27075	Q14116	Q14116	IL18_HUMAN
Q9BZL1	UBL5	Ubiquitin-like protein 5	+	0.466458	13.0549	13.4252	12.8317	12.9106	12.8277	12.2167	12.2819	11.1033	11.9181	12.0293	+	CTRL_Trattati	2.75244	0.028237	1.10018	2.50348	Q9BZL1	Q9BZL1	UBL5_HUMAN
P13646	KRT13	Keratin, type I cytoskeletal 13	+	0.463191	15.7471	15.1317	16.0701	15.9725	16.1869	14.8037	14.3718	14.7099	14.8727	14.7987	+	CTRL_Trattati	3.17097	0.0208	1.11032	2.72804	P13646	P13646	K1C13_HUMAN
Q9H788	SH2D4A	SH2 domain-containing protein 4A	+	0.461122	10.4717	9.94702	10.0362	10.0498	10.0634	9.14466	9.21675	9.46964	8.48784	8.66534	+	CTRL_Trattati	3.22991	0.0201348	1.11678	2.76518	Q9H788	Q9H788	SH24A_HUMAN
P23246	SFPQ	Splicing factor, proline- and glutamine-rich	+	0.454014	13.5864	14.2877	13.7313	13.6773	13.7313	12.5957	12.7035	12.5651	12.7035	12.7503	+	CTRL_Trattati	4.67097	0.00652632	1.13919	3.4623	P23246	P23246	SFPQ_HUMAN
Q96GM8	TOE1	Target of EGR1 protein 1	+	0.44493	12.5387	12.3247	12.5746	12.42	12.5651	11.2527	11.8376	10.9293	11.0901	11.4717	+	CTRL_Trattati	3.973	0.0102857	1.16835	3.19609	Q96GM8	Q96GM8	TOE1_HUMAN
O95396	MOCS3	Adenylyltransferase and sulfurtransferase MOCS3	+	0.441324	10.8533	10.42	10.8994	10.1548	10.2992	9.38586	9.56033	8.81057	9.50184	9.46761	+	CTRL_Trattati	3.40577	0.0167273	1.18009	2.93177	O95396	O95396	MOCS3_HUMAN
P51570	GALK1	Galactokinase	+	0.440642	10.8376	11.2586	10.9293	10.3219	10.5018	8.79778	10.1033	10.1033	9.41363	9.51964	+	CTRL_Trattati	2.41422	0.0329673	1.18232	2.39206	P51570	P51570	GALK1_HUMAN
P19013	KRT4	Keratin, type II cytoskeletal 4	+	0.433983	13.863	14.1984	14.2877	14.1984	14.2805	12.9403	12.8746	12.9766	12.9586	13.0566	+	CTRL_Trattati	6.28624	0.00311111	1.20429	4.24945	P19013	P19013	K2C4_HUMAN
Q9GZN8	C20orf27	UPF0687 protein C20orf27	+	0.428605	12.6595	12.4564	12.9366	12.989	13.5507	11.4409	11.4094	11.4041	11.7524	12.4742	+	CTRL_Trattati	2.65447	0.0274	1.22228	2.56615	Q9GZN8	Q9GZN8	CT027_HUMAN
O60832	DKC1	H/ACA ribonucleoprotein complex subunit DKC1	+	0.428599	13.6439	14.5204	13.6883	13.6773	13.4383	12.5675	12.4512	12.6729	12.4767	12.6883	+	CTRL_Trattati	3.64082	0.0128627	1.2223	3.10618	O60832	O60832	DKC1_HUMAN
Q2T9J0	TYSND1	Peroxisomal leader peptide-processing protease	+	0.427317	9.08215	10.0224	9.49586	9.79604	9.21432	8.03573	8.63666	8.65464	7.87448	8.27612	+	CTRL_Trattati	3.09499	0.018	1.22662	2.81963	Q2T9J0	Q2T9J0	TYSD1_HUMAN
A0A7P0T9T8;Q9UHI6	DDX20	RNA helicase;Probable ATP-dependent RNA helicase DDX20	+	0.426155	11.0362	11.0566	10.7977	11.043	10.973	10.6707	8.47167	10.0362	9.90989	9.66534	+	CTRL_Trattati	2.01925	0.0461726	1.23055	2.18376	A0A7P0T9T8;Q9UHI6	A0A7P0T9T8;Q9UHI6	A0A7P0T9T8_HUMAN;DDX20_HUMAN
P10412	H1-4	Histone H1.4	+	0.425807	14.183	15.6439	14.0014	14.1033	14.0532	12.9712	13.043	12.6707	13.6773	13.464	+	CTRL_Trattati	2.03488	0.0446939	1.23173	2.19461	P10412	P10412	H14_HUMAN
P09874	PARP1	Poly [ADP-ribose] polymerase 1	+	0.421955	13.7524	13.8037	13.8727	13.6991	13.7419	12.4868	12.584	12.5651	12.4589	12.5507	+	CTRL_Trattati	9.06506	0.00266667	1.24484	5.22557	P09874	P09874	PARP1_HUMAN
P16403	H1-2	Histone H1.2	+	0.420845	13.9476	14.8484	13.8918	14.1674	13.863	12.8803	12.6461	12.6303	13.1923	13.1261	+	CTRL_Trattati	3.3543	0.0154286	1.24864	2.98602	P16403	P16403	H12_HUMAN
A0A8I5KQ45;A0A8I5KRF7;A0A8I5KSP6;A0A8I5KTF7;A0A8I5KW08;A0A8I5KXF2;A0A8I5KXF9;A0A8I5QJC5;A0A8I5QJF2;A0A8I5QKY3;A0A8I5QL17;H3BRB3;Q14807	KIF22	Kinesin-like protein;Kinesin-like protein;Kinesin-like protein (Fragment);Kinesin-like protein;Kinesin-like protein;Kinesin-like protein (Fragment);Kinesin-like protein;Kinesin-like protein;Kinesin-like protein (Fragment);Kinesin-like protein;Kinesin-like protein;Kinesin-like protein;Kinesin-like protein KIF22	+	0.420026	10.3772	11.2644	10.3219	10.0498	9.70736	9.8933	9.16491	8.47978	8.60363	9.32193	+	CTRL_Trattati	2.05131	0.0432	1.25145	2.21772	A0A8I5KQ45;A0A8I5KRF7;A0A8I5KSP6;A0A8I5KTF7;A0A8I5KW08;A0A8I5KXF2;A0A8I5KXF9;A0A8I5QJC5;A0A8I5QJF2;A0A8I5QKY3;A0A8I5QL17;H3BRB3;Q14807	A0A8I5KQ45;A0A8I5KRF7;A0A8I5KSP6;A0A8I5KTF7;A0A8I5KW08;A0A8I5KXF2;A0A8I5KXF9;A0A8I5QJC5;A0A8I5QJF2;A0A8I5QKY3;A0A8I5QL17;H3BRB3;Q14807	A0A8I5KQ45_HUMAN;A0A8I5KRF7_HUMAN;A0A8I5KSP6_HUMAN;A0A8I5KTF7_HUMAN;A0A8I5KW08_HUMAN;A0A8I5KXF2_HUMAN;A0A8I5KXF9_HUMAN;A0A8I5QJC5_HUMAN;A0A8I5QJF2_HUMAN;A0A8I5QKY3_HUMAN;A0A8I5QL17_HUMAN;H3BRB3_HUMAN;KIF22_HUMAN
H0YFA4;P52943	CRIP2	Cysteine-rich protein 2 (Fragment);Cysteine-rich protein 2	+	0.419383	11.4357	12.1706	10.8297	11.3987	10.8297	10.697	10.5507	9.98014	9.633	9.53528	+	CTRL_Trattati	2.20102	0.0387826	1.25366	2.31539	H0YFA4;P52943	H0YFA4;P52943	H0YFA4_HUMAN;CRIP2_HUMAN
P50750	CDK9	Cyclin-dependent kinase 9	+	0.415304	11.2644	12.2046	11.3163	10.7482	11.1923	10.5793	10.2046	9.87958	9.62022	10.1033	+	CTRL_Trattati	2.65454	0.0254513	1.26776	2.60544	P50750	P50750	CDK9_HUMAN
Q5TFE4	NT5DC1	5'-nucleotidase domain-containing protein 1	+	0.408093	13.3443	13.2819	13.3304	13.0768	12.4305	11.769	11.9873	11.7356	11.5411	11.9658	+	CTRL_Trattati	3.84832	0.00754545	1.29303	3.30754	Q5TFE4	Q5TFE4	NT5D1_HUMAN
F5H2C9;Q86UY6	NAA40	N-alpha-acetyltransferase 40	+	0.403039	11.2819	11.9293	11.1228	10.7566	10.7977	10.0224	9.42417	10.1293	9.46964	10.2877	+	CTRL_Trattati	2.83929	0.0198696	1.31101	2.75375	F5H2C9;Q86UY6	F5H2C9;Q86UY6	F5H2C9_HUMAN;NAA40_HUMAN
P16401	H1-5	Histone H1.5	+	0.399936	12.9274	13.6773	12.3934	12.3826	12.1485	11.9181	11.2992	10.7895	11.4147	11.4969	+	CTRL_Trattati	2.41462	0.0280876	1.32216	2.49926	P16401	P16401	H15_HUMAN
A0A2R8Y7C0;P69905	HBA2	Hemoglobin subunit alpha (Fragment);Hemoglobin subunit alpha	+	0.398989	12.3772	13.3987	12.446	12.1517	12.0293	11.1421	12.3554	10.8218	10.5793	10.8765	+	CTRL_Trattati	1.9978	0.0430538	1.32558	2.22614	A0A2R8Y7C0;P69905	A0A2R8Y7C0;P69905	A0A2R8Y7C0_HUMAN;HBA_HUMAN
Q6KB66	KRT80	Keratin, type II cytoskeletal 80	+	0.398682	11.3332	12.0532	11.2288	11.1163	11.865	10.0498	10.8994	10.0498	9.88722	10.0768	+	CTRL_Trattati	3.05249	0.0173714	1.32669	2.8957	Q6KB66	Q6KB66	K2C80_HUMAN
P04114	APOB	Apolipoprotein B-100	+	0.398157	12.4993	12.2228	12.4818	12.4147	12.584	10.5507	10.9801	11.2167	11.4512	11.3608	+	CTRL_Trattati	4.24406	0.00588235	1.32859	3.568	P04114	P04114	APOB_HUMAN
A0A2R8Y7M0;F8WF45;P82094	TMF1	TATA element modulatory factor	+	0.391502	8.63791	8.61055	8.30433	7.40802	9.06643	7.07682	7.15987	7.40939	7.51226	6.10434	+	CTRL_Trattati	2.17087	0.0354872	1.35291	2.35961	A0A2R8Y7M0;F8WF45;P82094	A0A2R8Y7M0;F8WF45;P82094	A0A2R8Y7M0_HUMAN;F8WF45_HUMAN;TMF1_HUMAN
P68431	H3C12	Histone H3.1	+	0.388706	19.6132	20.3538	19.6132	19.2466	19.7323	18.1104	18.4087	18.0638	18.4972	18.6628	+	CTRL_Trattati	3.67434	0.00746667	1.36325	3.29777	P68431	P68431	H31_HUMAN
B9ZVT1;Q8IXT5	RBM12B	RNA-binding protein 12B	+	0.383235	10.0768	8.56706	10.1293	9.36851	9.94983	9.13443	8.83289	7.34026	8.05981	7.8056	+	CTRL_Trattati	1.84759	0.0479808	1.3837	2.15084	B9ZVT1;Q8IXT5	B9ZVT1;Q8IXT5	B9ZVT1_HUMAN;RB12B_HUMAN
P08779	KRT16	Keratin, type I cytoskeletal 16	+	0.382969	13.5387	13.5142	13.2152	12.5531	12.9421	12.0154	11.9586	11.2761	12.1131	11.4767	+	CTRL_Trattati	3.28305	0.0129811	1.3847	3.09037	P08779	P08779	K1C16_HUMAN
Q9BQG0	MYBBP1A	Myb-binding protein 1A	+	0.3799	12.6484	13.279	13.0617	13.0102	13.2615	11.5887	11.697	11.6707	11.6303	11.6926	+	CTRL_Trattati	5.68206	0.003	1.39631	4.42019	Q9BQG0	Q9BQG0	MBB1A_HUMAN
P18827	SDC1	Syndecan-1	+	0.378095	12.6096	13.9293	12.3826	13.4893	13.2718	11.0362	11.8178	11.8098	12.3191	11.6839	+	CTRL_Trattati	2.40313	0.0271496	1.40318	2.54736	P18827	P18827	SDC1_HUMAN
A0A3B3ITC6;I3L0M7;I3L2N2;I3L2W9;O14641;Q92997	DVL3;DVL2;DVL2;DVL2;DVL2;DVL3	Segment polarity protein dishevelled homolog DVL-3 (Fragment);Segment polarity protein dishevelled homolog DVL-2 (Fragment);Segment polarity protein dishevelled homolog DVL-2;Segment polarity protein dishevelled homolog DVL-2 (Fragment);Segment polarity protein dishevelled homolog DVL-2;Segment polarity protein dishevelled homolog DVL-3	+	0.376883	9.43463	9.26913	9.48985	8.29002	9.30834	7.05528	7.43463	7.81378	7.66785	8.78136	+	CTRL_Trattati	2.33089	0.0280294	1.40781	2.50171	A0A3B3ITC6;I3L0M7;I3L2N2;I3L2W9;O14641;Q92997	A0A3B3ITC6;I3L0M7;I3L2N2;I3L2W9;O14641;Q92997	A0A3B3ITC6_HUMAN;I3L0M7_HUMAN;I3L2N2_HUMAN;I3L2W9_HUMAN;DVL2_HUMAN;DVL3_HUMAN
I3VM54;Q9Y2K7	KDM2A	Lysine-specific demethylase 2A	+	0.373422	11.2761	12.6461	11.2586	11.2408	11.1293	10.3106	10.4305	10.3443	9.64566	9.71425	+	CTRL_Trattati	2.57697	0.0224158	1.42112	2.67527	I3VM54;Q9Y2K7	I3VM54;Q9Y2K7	I3VM54_HUMAN;KDM2A_HUMAN
Q9H0E2	TOLLIP	Toll-interacting protein	+	0.369547	10.8057	12.9163	11.3443	10.8611	11.2935	9.31061	10.7482	10.0224	9.44708	10.5118	+	CTRL_Trattati	1.77499	0.0500917	1.43617	2.12145	Q9H0E2	Q9H0E2	TOLIP_HUMAN
Q53GA4	PHLDA2	Pleckstrin homology-like domain family A member 2	+	0.362278	13.2747	14.4831	13.0206	12.9531	12.8037	12.3853	11.7313	12.0835	11.2586	11.7524	+	CTRL_Trattati	2.46085	0.024785	1.46483	2.62658	Q53GA4	Q53GA4	PHLA2_HUMAN
P05120	SERPINB2	Plasminogen activator inhibitor 2	+	0.361295	12.7524	13.92	13.1892	13.2512	13.3021	11.5118	11.8494	11.9293	11.9549	11.8258	+	CTRL_Trattati	4.05052	0.00580645	1.46875	3.64544	P05120	P05120	PAI2_HUMAN
Q13242	SRSF9	Serine/arginine-rich splicing factor 9	+	0.356289	14.4383	14.9012	14.0785	14.1033	13.4767	12.9694	12.6684	12.3826	12.9873	12.5459	+	CTRL_Trattati	3.331	0.00987234	1.48888	3.2208	Q13242	Q13242	SRSF9_HUMAN
A0A286YFD6;P31350	RRM2	Ribonucleoside-diphosphate reductase subunit M2	+	0.347516	12.8899	13.3021	12.9181	12.7607	12.9256	11.5118	11.1737	11.4252	11.4868	11.5746	+	CTRL_Trattati	6.0227	0.004	1.52485	4.85248	A0A286YFD6;P31350	A0A286YFD6;P31350	A0A286YFD6_HUMAN;RIR2_HUMAN
P17096	HMGA1	High mobility group protein HMG-I/HMG-Y	+	0.341763	13.6551	14.3092	12.605	12.5142	13.2556	12.3987	11.6165	10.9944	12.0293	11.5555	+	CTRL_Trattati	2.26709	0.0267481	1.54893	2.53912	P17096	P17096	HMGA1_HUMAN
E9PKP7;P17480	UBTF	Nucleolar transcription factor 1	+	0.340482	9.94983	10.8918	9.8933	10.1421	10.2877	8.50383	8.66889	9.07948	8.50779	8.633	+	CTRL_Trattati	4.15151	0.00592593	1.55435	3.81175	E9PKP7;P17480	E9PKP7;P17480	E9PKP7_HUMAN;UBF1_HUMAN
A0A087WTU3;Q9Y6I9	TEX264	Testis-expressed protein 264	+	0.32984	10.2761	10.4409	9.95128	9.86573	9.93221	8.40344	8.66178	9.09011	8.50083	7.80929	+	CTRL_Trattati	3.85359	0.0062069	1.60016	3.67116	A0A087WTU3;Q9Y6I9	A0A087WTU3;Q9Y6I9	A0A087WTU3_HUMAN;TX264_HUMAN
P19883	FST	Follistatin	+	0.326748	11.1033	11.5314	11.584	11.4717	11.3332	9.63118	10.0634	10.1293	9.40301	9.72792	+	CTRL_Trattati	5.08207	0.0032	1.61375	4.47227	P19883	P19883	FST_HUMAN
O75815	BCAR3	Breast cancer anti-estrogen resistance protein 3	+	0.307125	11.4818	11.1293	11.1098	10.7313	10.9658	9.87652	9.23601	9.61287	9.45943	8.71768	+	CTRL_Trattati	4.10879	0.00544	1.7031	3.95293	O75815	O75815	BCAR3_HUMAN
A0A6I8PL80;A0A6I8PS19;Q9NVN8	GNL3L	Guanine nucleotide-binding protein-like 3-like protein;Guanine nucleotide binding protein-like 3 (Nucleolar)-like, isoform CRA_b;Guanine nucleotide-binding protein-like 3-like protein	+	0.307079	9.24079	11.4666	10.0362	8.58871	9.56415	8.05528	8.26679	7.34873	7.82027	8.88874	+	CTRL_Trattati	1.84727	0.0411807	1.70332	2.28382	A0A6I8PL80;A0A6I8PS19;Q9NVN8	A0A6I8PL80;A0A6I8PS19;Q9NVN8	A0A6I8PL80_HUMAN;A0A6I8PS19_HUMAN;GNL3L_HUMAN
Q96EK9	KTI12	Protein KTI12 homolog	+	0.286366	10.388	10.8455	10.7814	10.8533	9.90689	9.52356	9.59805	9.40727	6.94505	8.28077	+	CTRL_Trattati	1.97814	0.0319444	1.80407	2.42762	Q96EK9	Q96EK9	KTI12_HUMAN
Q6P1Q9	METTL2B	tRNA N(3)-methylcytidine methyltransferase METTL2B	+	0.283752	11.2586	11.4767	10.9586	10.9366	10.9586	9.5411	9.24079	9.45738	9.19722	9.06609	+	CTRL_Trattati	5.96462	0.00171429	1.8173	5.36801	Q6P1Q9	Q6P1Q9	MET2B_HUMAN
E9PGC0;P20936	RASA1	Ras GTPase-activating protein 1	+	0.279285	8.9593	9.70466	8.18982	9.20212	9.13443	7.96939	7.31288	8.33985	6.38543	5.98185	+	CTRL_Trattati	2.14911	0.0270085	1.84019	2.58192	E9PGC0;P20936	E9PGC0;P20936	E9PGC0_HUMAN;RASA1_HUMAN
P31944	CASP14	Caspase-14	+	0.278769	10.3443	11.3554	10.6439	10.4094	11.1548	9.33762	8.92184	9.15814	8.00669	9.26913	+	CTRL_Trattati	3.40413	0.00606061	1.84286	3.56842	P31944	P31944	CASPE_HUMAN
Q7Z4Q2	HEATR3	HEAT repeat-containing protein 3	+	0.273947	11.6751	13.2137	11.4666	11.2703	11.3049	9.98014	9.37938	9.42206	10.9293	9.87958	+	CTRL_Trattati	2.44543	0.0185679	1.86803	2.83453	Q7Z4Q2	Q7Z4Q2	HEAT3_HUMAN
Q13546	RIPK1	Receptor-interacting serine/threonine-protein kinase 1	+	0.254765	13.2659	13.9567	11.043	10.6795	10.7313	10.2527	9.79279	10.0362	9.61471	10.1163	+	CTRL_Trattati	1.63318	0.0467677	1.97276	2.17966	Q13546	Q13546	RIPK1_HUMAN
Q86U38	NOP9	Nucleolar protein 9	+	0.251931	11.1033	13.1485	10.8218	10.9873	10.9944	9.91886	9.93517	9.37069	9.11114	8.77479	+	CTRL_Trattati	2.42889	0.0177838	1.9889	2.87394	Q86U38	Q86U38	NOP9_HUMAN
P04259	KRT6B	Keratin, type II cytoskeletal 6B	+	0.249759	16.6523	16.5507	15.8703	15.6523	15.9385	14.0189	14.508	13.5627	14.6662	13.9012	+	CTRL_Trattati	3.98202	0.0032	2.00139	4.14573	P04259	P04259	K2C6B_HUMAN
Q9H0L4	CSTF2T	Cleavage stimulation factor subunit 2 tau variant	+	0.249642	8.60994	8.98667	7.6261	8.44771	8.34269	5.57592	9.14502	5.17792	6.17792	5.926	+	CTRL_Trattati	1.56928	0.0500093	2.00207	2.12814	Q9H0L4	Q9H0L4	CSTFT_HUMAN
O94760	DDAH1	N(G),N(G)-dimethylarginine dimethylaminohydrolase 1	+	0.247159	11.9366	13.0549	11.744	11.0084	10.8918	10.6165	8.82655	9.62388	10.2408	9.24555	+	CTRL_Trattati	2.39253	0.0182051	2.01649	2.85461	O94760	O94760	DDAH1_HUMAN
F8VPI1;F8VQQ5;F8VQW0;F8VR05;F8VSI7;F8VVJ4;F8VX73;F8W086;F8W1G3;F8W201;P55061	TMBIM6	Bax inhibitor 1 (Fragment);Bax inhibitor 1 (Fragment);Bax inhibitor 1 (Fragment);Bax inhibitor 1;Bax inhibitor 1 (Fragment);Bax inhibitor 1 (Fragment);Bax inhibitor 1 (Fragment);Bax inhibitor 1 (Fragment);Bax inhibitor 1 (Fragment);Bax inhibitor 1 (Fragment);Bax inhibitor 1	+	0.23812	9.00843	8.99718	9.88264	10.1033	10.1421	7.10271	6.71425	8.07301	8.3075	7.58496	+	CTRL_Trattati	3.12307	0.00633333	2.07024	3.4931	F8VPI1;F8VQQ5;F8VQW0;F8VR05;F8VSI7;F8VVJ4;F8VX73;F8W086;F8W1G3;F8W201;P55061	F8VPI1;F8VQQ5;F8VQW0;F8VR05;F8VSI7;F8VVJ4;F8VX73;F8W086;F8W1G3;F8W201;P55061	F8VPI1_HUMAN;F8VQQ5_HUMAN;F8VQW0_HUMAN;F8VR05_HUMAN;F8VSI7_HUMAN;F8VVJ4_HUMAN;F8VX73_HUMAN;F8W086_HUMAN;F8W1G3_HUMAN;F8W201_HUMAN;BI1_HUMAN
Q02413	DSG1	Desmoglein-1	+	0.233371	10.6707	12.3663	10.1293	10.1163	11.9908	8.29832	10.4818	8.26209	8.73471	9	+	CTRL_Trattati	2.00759	0.027488	2.0993	2.54936	Q02413	Q02413	DSG1_HUMAN
Q9ULW8;Q9UM07	PADI3;PADI4	Protein-arginine deiminase type-3;Protein-arginine deiminase type-4	+	0.195969	11.0901	11.9944	10.4818	10.3332	10.3106	8.35661	8.61853	8.55291	7.32872	9.59677	+	CTRL_Trattati	2.90368	0.00604878	2.3513	3.44091	Q9ULW8;Q9UM07	Q9ULW8;Q9UM07	PADI3_HUMAN;PADI4_HUMAN
A0A494C1A0;A0A804HI95;P35609	ACTN2	Alpha-actinin-2 (Fragment);Alpha-actinin-2;Alpha-actinin-2	+	0.179665	14.0189	14.6325	13.6773	13.5981	13.7834	13.2137	8.29462	11.8918	11.9256	12.0014	+	CTRL_Trattati	1.70791	0.0355414	2.47662	2.35621	A0A494C1A0;A0A804HI95;P35609	A0A494C1A0;A0A804HI95;P35609	A0A494C1A0_HUMAN;A0A804HI95_HUMAN;ACTN2_HUMAN
P35527	KRT9	Keratin, type I cytoskeletal 9	+	0.171931	14.2732	15.6382	15.1556	14.4704	16.508	12.3443	14.3853	10.4094	13.6991	12.5068	+	CTRL_Trattati	1.90432	0.0274098	2.5401	2.56099	P35527	P35527	K1C9_HUMAN
H7C3X5	STX5	Syntaxin-5 (Fragment)	+	0.127677	10.9293	11.1923	11.6211	11.5793	11.865	8.40743	7.63671	8.89785	8.52748	8.87037	+	CTRL_Trattati	5.22951	0.003	2.96943	6.14999	H7C3X5	H7C3X5	H7C3X5_HUMAN

## Sheet: SCC154-significant
T: PG.ProteinAccessions	T: PG.Genes	T: PG.ProteinDescriptions	C: Student's T-test Significant CTRL_Trattato	FC TRATT-CONT	CONT-1	CONT-2	CONT-3	CONT-4	CONT-5	CONT-6	TRATT-1	TRATT-2	TRATT-3	TRATT-4	TRATT-5	TRATT-6	C: Student's T-test Significant CTRL_Trattato	C: Student's T-test significant	N: -Log Student's T-test p-value CTRL_Trattato	N: Student's T-test q-value CTRL_Trattato	N: Student's T-test Difference CTRL_Trattato	N: Student's T-test Test statistic CTRL_Trattato	T: PG.ProteinNames
P09601	HMOX1	Heme oxygenase 1	+	31.5291	10.2877	9.74987	10.2644	10.6257	10.5411	10.4094	15.2586	15.1752	15.3127	15.392	15.0909	15.5204	+	CTRL_Trattato	11.1017	0	-4.97861	-14.5972	HMOX1_HUMAN
P02795	MT2A	Metallothionein-2	+	3.82349	13.5981	14.0276	13.92	13.5627	13.2137	14.0617	15.6183	16.9316	15.0405	15.3615	15.2175	15.8238	+	CTRL_Trattato	4.03106	0.0306667	-1.93489	-3.80291	MT2_HUMAN
Q9Y6M5	SLC30A1	Zinc transporter 1	+	2.46236	11.3772	10.2877	11.2107	11.1611	11.0768	11.1228	12.3498	12.4173	12.1799	12.4717	12.2819	12.3359	+	CTRL_Trattato	4.94871	0.039	-1.30004	-3.59458	ZNT1_HUMAN
Q14192	FHL2	Four and a half LIM domains protein 2	+	0.512775	13.4512	13.5142	13.6991	13.2877	13.5265	13.5265	12.5411	12.4512	12.4843	12.6303	12.3498	12.7669	+	CTRL_Trattato	6.51324	0.0426667	0.963601	3.43264	FHL2_HUMAN
A0A2R8Y7C0;P69905	HBA2	Hemoglobin subunit alpha (Fragment);Hemoglobin subunit alpha	+	0.370702	13.6439	14.0868	13.6773	13.5864	13.4767	13.5018	12.0532	12.744	12.0668	11.9106	12.3526	12.2556	+	CTRL_Trattato	5.58067	0.018	1.43167	4.07573	A0A2R8Y7C0_HUMAN;HBA_HUMAN
Q9Y5J1	UTP18	U3 small nucleolar RNA-associated protein 18 homolog	+	0.363221	9.71768	10.3663	9.79766	9.86264	9.66178	9.94691	7.81883	8.97728	8.10041	8.75489	8.10852	8.82655	+	CTRL_Trattato	4.21777	0.0464	1.46108	3.46819	UTP18_HUMAN
